# Supplementary material for: A Comprehensive Hydrothermal Co-Liquefaction of Diverse Biowastes for Energy-Dense Biocrude Production: Synergistic and Antagonistic Effects
Source: Int J Environ Res Public Health. 2022 Aug 23;19(17):10499. doi: 10.3390/ijerph191710499 (PMC9518380; doi:10.3390/ijerph191710499)
Supplement: Supplementary file 1 [file ijerph-19-10499-s001.zip]

Archive with 1 entries (1 files):
- ijerph-1856515-supplementary.pdf
